# Supplementary material for: Genomic Organization and Evolution of the Trace Amine-Associated Receptor (TAAR) Repertoire in Atlantic Salmon (Salmo salar)
Source: G3 (Bethesda). 2014 Apr 22;4(6):1135–41. doi: 10.1534/g3.114.010660 (PMC4065256; doi:10.1534/g3.114.010660)
Supplement: Supporting Information [file supp_g3.114.010660_FileS3.fasta]

>AGKD01004637
ME----------EHEDVQYCFQDSNSSCGKALLSTSIYITLYILFSLLSAVTVFLNVLVIISISHFKQLYTPTNLLILSL
AVADFLVGLIVIPVLTVALMESCWVFGEYFCVFFFFIGCLFVSLSLGSLVLISIDRYVAVCYPLLYHSKITIPRIMCCIL
ITWCFCIIYDAAILNIFVTVQVPSL---------CFEECFIFEGFMWG-NIIDFVFVMVVPCSIIITLYMKIFVVARSQA
RKVFSKEAATKSGVKIVLANKSERKAAKTLSIVVFTYLTSWISSFFVQF---FL-----PQSLTYLL--LLPFLNSLINP
IIYAFFYPWFKEIAKRIFI-LKLRRL---------
>AGKD01195896
ME----------KHEDVQYCFQDRNSSCRKTLLSTSIYITLYIFFSLISAVTVFLNILVVISISHFKQLHTPTNLLILSL
AAAD-LVGLIVIPVATVAIMEPCWGFGEYFCVFQFYIAYLCTSLSLGNLVLISIDRYVAVCDPLLYHSKITITRMMCCIS
ITWCCCIIYDAAIIKHFVHLQVPSW---------CLQECFIVEGLNWF-YIIDIVITMVVPCSIIITLYMKIFVAARSQA
RKVFSKEAVSVSGVKTVQANKAEQKAKKTLSIVVFNYLICWIPFISSYF---FTYFLS-DN-LSFILS-FLPLVNSLINP
IIYALFYPWFKVTAKLILT-MNISHS---------
>AGKD01006407
ME----------KNKDIQYCFQDRNSSCRKALLSTSIYITLYIFFSLISAVTVFLNILVIISISHFKHLHTPTNLLILSL
AVSDLLVGLIVIPVTTVAKMEPCWGFGKYFCVFQAYIACLCTSLSLGNLVLISIDRYVAVCDPLLYHSKITTTRMMCCIC
ITWCCCIIYRTAIIQTFVNLQVPSR---------CFKECFIFEGISWG-NIIDLVITMVVPCSIIITLYLKIFMVARSQA
RKVFSKEDASVSGVKTLQAKKSEKKAAKTLAIVVINYLICWIPFLFIFF---TFSILV-DNFASFFIS-FLPLVNSLINP
IIYAFFYPWFKVTAKLILT-LKIRRL---------
>AGKD01019372
ME----------KHEDVQYCFQDGNSSCRKTLLLTSIYITLYIFFSLISAVTVFLNILVIISISHFKQLHTPTNLLILSL
AVADLLVGLIVIPVVTVAVMEPCWGFGDYFCSFQFYISFLCTSLSLGNLVLISIDRYVAVCDPLLYHTRITIRRMMCCIS
ITWWCSIIYDAVIIKNFVNVQVPSG---------CLKECFVVEGKTMVNNIIYIAFTMVVPCSIIITLYMKIFVVARSQA
RKVFSKEAASKSGVKTVRANKSEKKAAKTLAIVVFTYLISWIPSLFIYF---VFSVLG-DHLLSYFTS-YLALVNSLINP
IIYAFFYPWFKVTAKLILT-LKIRHL---------
>AGKD01073835
ME----------ENKDVQYCFQDRNSSCRKDLLSTSIYITLYIFFSLISAVTVFLNILVIISISHFKQLHTTTNLLILSL
AVSDLLVGLIVIPVTTVAIMESCWDFGGYFCVFHIYIDFLCTSLSLGNLVLISIDRYVAVCDPLLYNSKITMRRIMCCIS
ITWCCCIIYRAAIINNFVNVQVPSR---------CLTECFIFEGITWG-NVIDVVFTMVVPCSVIITLYLKIFVVARSQA
RKVFSKEAASKSGVKTLQANKSERKAAKTLSIVVFTYFICWIPFLLSSF---FHLSFF-SDNLSFIIG-FLPLINSFINP
IIYAFFYPWFKVTAKHILT-LILRRS---------
>AGKD01003637
ME----------KHEDVQYCFQDRNSSCRKTLLSTSIYITLYIFFSLLSAVTVFLNILVIISISHFKQLYTPTNLLILSL
AVADLLVGLIVIPATTVALMEPCWGFGEYFCVFYFYITCLCASLSLGSLVLISIDRYVAVCDPLLYHSKITITRMMCCIL
TTWCFYIIYDAAIIKIFVNVQVPSQ---------CLKECFIVEGFMWG-NIIDLVFTMVVPCSIIITLYMKIFVVARSQA
RKVFSKEAAGVSGVKPVQANKSERKAAKTLAIVVFNYLICWIP---IQF---YLFFLLVDNVSSFIIS-FLPLVNSLINP
IIYAFFYPWFKVTAKRILTRVKLRRS---------
>AGKD01081184
ME----------NHEDVQYCFQDRNSSCRKALPSTSINTALYIFFSLFSAVTVFLNILVIISISHFKQLHTPTNLLILSL
AVSDFLVGLIVIPVTTVAIMESCWGFGKYFCAFHFYMAFLCTSLSLGNLVLISIDRYVAVCDPLLYHSKSTITRMMCCIS
ITWCCCIIYQAVVIKTCINVQVPSR---------CLKECFTVEGSIWG-NIVDIVITMVVPCSIIITLYLKIFVVARSQA
RKVFSKEAASVSGVKTVQANKSETKAAKTLAIVVFNYLICWIPSLFILF---FVHIFI-DNLLSLFIS-FLPLVNSLINP
IIYAFFYPWFKVTAKQILT-LKLRRS---------
>AGKD01016613
ME----------EHEEVQYCFKDRNSSCRKALLSISIYITLYIFFSLISAVTVFLNILVIISISHFKQLHTTTNLLILSL
AASDLLVGLIVIPVMTVAIIEPCWVFGEYFCAFLLYITCLCTSLSLGSLVLISIDRYVAVCDPLLYHSKSTITRIMCCIS
ITWCCCIIYDAAIIKNIVNVQVPSQ---------CLNECFIVEGITWG-NIIDFVFTMVVPCSIIITLYMKIFVVARSQA
RKVFSKEAASVSGVKTVQANKSERKAAKTLSIVVFNYFICWIPFLFSFF---FVSFLS-DNLLSFILS-FLPLVNSLINP
IIYAFFYPWFKVTAKHILT-LRLRCS---------
>AGKD01020184
ME----------EHEEVQYCFQDRNSSCRKALVSTSIYITLYIFFSLISAATVFLNILVIISISHFKQLHTPTNLLILSL
AVSDLLVGLIVIPVMTVAIMEPCWGFGEYFCVFLLYISCLCTSLSLGSLVLISIDRYVAVCDPLLYHSKITITRVMCCIS
ITWCCSIIYDATIIKDIVNVQAPSQ---------CLDECFTGEGYIWG-NIIDFIISMVVPCCIIITLYMKIFVVARSQA
RKVFSKEAASVSGVKTVQENKSERKASKTLAIVVFTYLSCWFPFLFCFF---FLSFLS-DNLLSFIIS-FLPLANSLINP
IIYAFFYPWFKVTAKHILT-LKLRRS---------
>AGKD01000449
ME----------ENKDVQYCFQDGNSSCRKALLSTSIYITLYIFFSLISAVTVFFNVLVIISISHFKQLHTPTNLLILSL
AASDLLVGLIVIPVMTVAIMEACWGFGEYFCVFHAYIACLCTSLSLGNLVLISIDRYVAVCDPLLYHSRITIRRMMCCIS
VTWCCCIIYRAANVKNFANVHVRSR---------CLKECFIVEGSIWG-NIVDIVITMIVPCSIIITLYMKIFVVARSQA
RKVFSKEAASVSGVKTVQANKSERKAAKTLAIVVVNYFICWIPTLFILL---FLSFLS-DN-LSVFIR-FLPLVNSLINP
IIYAFFYPWFKVTAKNILT-LKFL-----------
>AGKD01003248
ME----------KHEDVQYCFQDRNSSCRKALLSTSIYIALYIFFSLISAVTVFLNVLVIISISHFKQLHTTTNLLILSL
AVSDLLVGLIVIPATTVAIMESCWGFGEYFCVFQFYIAYLCTSLSLGSLVLISIDRYVAVCDPLLYHSKITTTRMMCCIS
ITWCCCIIYDAAIIKNFVNVQVSSR---------CFQECFIVKGLNWV-NIIGLVITMVVPCSIIITLYMKIFVVARSQA
RKVFSKEAASVSGVKTVQANKSERKATKTLAIVVFNYLICWTPSLFPFI---FSFLFS-DNLLSFIIS-FLPLVNSLINP
IIYAFFYPWFKVTCKHIFT-LELRRS---------
>AGKD01115415
ME----------KHEDVQYCFQDRNSSCRKALLSTSIYITLYMFFSLFSAVTVFLNILVIISISHFKQLHTPTNLLILSL
AVSDILVGLIVIPVATVALMESCWDFGKYFCVFQFYIAYLCTSLSLGNLVLISIDRYVAVCDPLLYHSKITITRIMCCIS
ITWCCCIIYRAAIINNFANVQVPSR---------CLNECFIVEGITWV-NIIDLVITMVVPCSIIITLYMKIFVVARSQA
RKVFSKEAAGVSGVKTVQANKSERKAAKTLSIVVFNYFICWIPFLF-SF---FLYFLI-ENVFSVMIIGFLPLVNSFINP
IIYAFFYPWFKVTAKHILT-LNF------------
>AGKD01089915
ME----------KDEDVQYCFQDGNSSCRKALLSTSIYITLYIFFSLISAVTVFLNILVIISISHFKQLHTPTNLLILSL
AVSDLLVGLIVIPATTVAIMESCWGFGEYFCVFQIYSTFLCTSLSLGNLVLISIDRFVAVCDPLLYHSKITITRIMCCIS
ITWCCCIIYRAAIIKNFVNVQVPSR---------CLTECFIVEGISWS-NIIDLVITMVVPCSIIITIYMKIFVVARSQA
RKVFSKEAASVSGVKTVRANKSERKATKTLSIIVFNYFSCWIPFLFV-F---FFSFVI-DNLLSVIIG-FLPLVNSLINP
IIYSFFYPWFKVTAKRILT-LNLRRS---------
>AGKD01072494
ME----------KHEDVQYCFQDGNSSCRKALLLTSIYITLYIFFSLISAVTVFLNILVIISISHFKQLHTPTNLLILSL
AVSDLLVGLIVIPVMTVAIMEACWGLGEYFCAFQFYIAFLCTSLSLGNLVLISIDRYVAVSDPLLYHSKITTTRMMCCIS
ITWCCCIIYDAAIIKNFVNVHVPSR---------CLTECFIVEGSSWVNNIIYIAFTMVVPCSIIITLYMKIFVVARSQA
RKVFSKEAVSVSGVKTVQANKSERKAAKTLSIVVVNYFICWIPTLFINF---FFSSLI-DNFLSYFIF-FLPLVNSLINP
IIYALFYPWFKVTAKLVLT-LKKRRS---------
>AGKD01000046
ME----------ENKDVHYCFQDGNSSCRKALLWTSIYITLYIFFSLISAVTVFLNILVIISISHFKQLHTPTNLLILSL
AASDLLVGLIVIPATTVAIMEACWGFGEYFCAFQIYSTLLCTSLSLGNLVLISIDRYVAVCDPLLYHSKITMRRIMCCIS
VTWCCCIIYGAVIIKTFVNVQVPSR---------CLTVCFIVEGLIWV-NIIGVVFTMVVPCSIIVTLYMTIFVVARSQA
RKVFSQEAVSVSGVKTVRANKSERKAAKTLSIVVFNYFICWIPTLFINF---FFFFLI-DNFLSYFII-FLPLVNSLINP
IIYAFFYPWFKVIAKLLLT-L--------------
>AGKD01000061
ME----------KKEDVQYCLKDGNSSCRKALLLTSIYITLYIFFSLISAVTVFLNLLVIISISHFKQLHTPTNLLILSL
AASDLLVGLIVIPVMTVAVMESCWGFGEYFCVFHFYISFLCTSLSLGNLVLISIDRYVAVCDPLMYHSKITTRRMMCCIS
VTWCCSIIYDAAIIKNLVNVQVPSR---------CLTECFIFEGITWG-NIIDLVITMVVPCSIIITLYMKIFVVARSQA
RKVFSKEAASVSGVKTVQANKSETKAAKTLSIVVLNYLICWIPILFINF---FYSFLI-DNFLSYFII-FLPLVNSLINP
IIYAFFYPWFKVTAKLLLT-LKIRRS---------
>AGKD01009924
ME----------KKEDVQYCLKDGNSSCRKALLLTSIYITLYIFFSLISAVTVFLNVLVIISISHFKQLHTPTNLLILSL
AVSDLLVGLIVMPVVTVAVMESCWGFGEYFCAFHFYISFLCTSLSLGNLVLISIDRYVAVCDPLMYHSRITTRRMMCCIS
VTWCCSIIYDAAIIKNLVNVQVPSR---------CLTECFIFEGITWG-NIIDVVFTMVVPCSIIITLYMKIFVVARSQA
RKVFSKEAASVSGVKTVQANKSETKAAKTLSIVVLNYLICWIPNLFINL---FYSFLI-DNFSSYFII-FLPLVNSLINP
IIYAFFYPWFKVIAKLLLT-L--------------
>AGKD01001626
ME----------KHEDVQYCFQDRNSSCRKALLSTSIYITLYIFFSLISAVTVFLNILVIISISHFKQLHTPTNLLILSL
AVSDLLVGLIVIPVVTVAVMESCWGFGDYFCAFQFYISFLCTSLSLGNLVLISIDRYVAVCDPLLYHSKITITRMMCCIS
ITWCSSIIYDAAVVKNVVNVQVPSR---------CLTVCLIVEGSIWV-NIIGLVITMVVPCSIIITLYMKIFVVARSQA
RKVFSKEAASVSGVKTLQANKSERKAAKTLSIVVFNYLICWIPTLFINF---FFSFLI-DNFLSYFII-FLPLVNSLINP
IIYVFFYPWFKVTAKLLLT-LKIRRS---------
>AGKD01495072
ME----------KHEDVQYCFQDRNSSCRKALLSTSIYITLYIFFSLISAVTVFLNILVIISISHFKQLHTPTNLLILSL
AVSDLLVGLIVIPVVTVAVMESCWGFGDYFCAFQFYISFLCTSLSLGNLVLISIDRYVAVCDPLLYHSKITITRMMCCIS
ITWCSSIIYDAAVVKNLVNVQVPSR---------CLTVCLIVEGSIWV-NIIGLVITMVVPCSIIITLYMKIFVVARSQA
RKVFSKEAASVSGVKTLQANKSERKAAKTLSIVVFNYLICWIPTLFINF---FFSFLI-DNFLSYFII-FLPLVNSLINP
IIYVFFYPWFKVTAKLLLT-LKIRRS---------
>AGKD01000272
ME----------KHEDVQYCFQDGNSSCRKALLKISTYITLYIFFSLISAVTVFLNLLVIISISHFKQLHTPTNLLILSL
AASDLLVGLIVIPVMTVAIMESCWGFGEYFCVFQIYSTFLCTSLSLGNLVLISIDRYVAVSDPLMYHSKITTTRMMCCIS
VTWCCSIIYDAAIIKNLVNVQVPSR---------CLTECLIVEGITWG-NIIDLVSTMVVPCSIIITLYMKIFVVARSQA
RKVFSKEAASVSGVKTVQANKSETKAAKTLSIVVVNYFICWIPFLFINF---FFSFLI-DHFLSYFII-FLPLVNSLMNP
IIYAFFYPWFKVTAKLLIT-LNLRRS---------
>AGKD01004261
ME----------ENKDVQYCFQDGNSSCRKALLKTSIYITLYIFFSLMSAVTVFLNILVIISISHFKQLHTPTNLLILSL
AASDLLVGLIVIPATTVAIMESCWGFGEYFCAFQIYSTFLCTSLSLGNLVLISIDRYVAVCDPLLYHSKITTTRMMCCIS
VTWCCSIIYDAAIIKNLVNVQVPSR---------CLTECLIVEGSIWV-NIIDLVITMVVPCSIIITLYMKIFVVARSQA
RKVFSKEAASVSGVKTVQANKSERKAAKTLSIVVFNYLICWIPTLFINF---FFSFLI-DHFLSYFII-FLPLVNSLMNP
IIYAFFYPWFKVTAKLLLT-LKIRRS---------
>AGKD01034652
ME----------ENKDDQYCFQDGNSSCRKALLSTSIYITLYIFFSLISAVTVFLNLLVIISISHFKQLHTPTNLLILSL
AASDLLVGLIVIPATTVAVMESCWGFGEYFCVFHFYIACLCTSLSLGNLVLISIDRYVAVCDPLMYHSKITTTRMMCCIS
VTWCCSIIYDAAIIKNVVNVQVPSR---------CLTECLIVEGLIWG-NIIDLVITMVVPCSIIITLYMKIFVVARSQA
RKVFSKEAASVSGVKTVQANKSERKAAKTLSIVVFNYFICWIPFLFINF---FFSFLI-DHFLSYFII-FLPLVNSLMNP
IIYAFFYPWFKVTAKLLLT-LNLRRS---------
>AGKD01084249b
MDFSNTSNLNSTVKSQTLFCYESLSGSCVRIARPLSVQVPMFTSMVLAILVTVIGNLLVITSIAHFKQLQTSVNQLLVSL
AVCDLLLGVFVMPCSAVRSVQGCWYLGGFLCKLHTSTDIMLSTSSIFHLSFISIDRYFAVCRPLSYRLIITNNTVLIMIT
SSWLVPAIFAYGMI--FPEINLKGREDFYETHVKCIGGCQVFFSPVA--ALVVSSFCFYIPGMILICIYSKIYWVARAQA
RSI----KDLSRQFKEADSGRRERRGANILAIVVGVFLICWSPFSLCLIIDPFIQYSI-PPLLGDTLV-WFGYLNSAFNP
IVYAFFYTWFRRALRIIISGHIFHRGSCRFRLYSE
>AGKD01134375
MDFSNTSNLNSTVKSPTLFCYESLSGSCVRIARPLSVQVPMFTSMVLAILVTVIGNLLVITSIAHFKQLQTSVNQLLVSL
AVCDLLLGVFVMPCSAVRSVQGCWYLGGFLCKLHTSTDIMLSTSSIFHLSFISIDRYFAVCRPLSYRLIITNNTVLIMIT
SSWLVPAIFAYGMI--FPEINLKGREDFYETHVKCIGGCQVFFSPVA--ALVASSFSFYIPGMILICIYSKIYWVARAQA
RSI----KDLSRQFKEADSGRRERRGANILAIVVGVFLICWSPFSLCLIIDPFIQYSI-PPLLGDTLV-WFGYLNSAFNP
IVYAFFYTWFRRALKIIISGHIFHRGSCRFRLYSE
>AGKD01064135
ME-PGISLSKADIVENILLCFESVNGSCKRSNFPPTIRVLLYLLLGSMSVLTVCGNLLVIIPIIHFKQLHTPTNYLILSL
AVSDLLLGVLVMPPRMVYSPESCWYFGDLLCKIYTSTDIMLSNISILNLCFISFDRYYAVCRPLLYRTKITVHFVLIMML
VIWTGSAIVVFGIV--FLELSTWGVEDFYYKNVACEGQCILFQNKAS--STVSLVLSFYIPGVGMLSIYLKIFQIAQRQA
RSIQLTTNQNSVG-------KSQRKATKTLAIIMGVFLSFWTPFFVINCIDPFISYST-PPVLFETLI-WIGYLNSTINP
MVYAFFYSWFRRAFRIIISGQIFQPDSSEIQLFSE
>AGKD01044192
ME-PGISLSKADIVENILLCFESVNGSCKRSIFPPTIRVLLYLLLGSMSVLTVCGNLLVIIPIIHFKQLHTPTNYLILSL
AVSDLLLGVLVMPPRMVYSAESCWYFGDLFCKIYTSTDVMLCNTSILNLCFISIDRYYAVCRPLLYRIKITVQVVLIMIL
VTWTVSAGVGFSMI--FLELNIWGMEDFYYKNVACEGGCILFQNKVS--SIVASVISFYIPGVGMLSIYLKIFLIAQRQA
RSIQGTTNQNSVG-------KSQRKATKTLAIIMGVFLSFWTPFFVINCIDPFISYST-PPVLFETLI-WIGYLNSTINP
MVYAFFYSWFRKAFRIIISGQIFQPDSSEIQLFSE
>AGKD01103530
ME-LGISLSKADIVENILLCFESVNGSCKRSIFPPTIRVLLYLFLGSMSVLTVCGNLLVIIPIIHFKQLHTPTNYLILSL
AVSDLLLGVLVMPPSMVHSLESCWYFGDLFCKIYTSTDVMLCTASILNLCFISIDRYYAVCRPLLYRTKITVHVVLIMIL
VTWTVSAVVGFCMI--FLELNIWGIEDFYYKNVACEGECILFQNKVS--STVSSVISFYIPGVGMLSIYLKIFLIAQRQA
RSIQGTTNQNSVG-------KSQRKATKTLAVIMGVFLSFWTPFFVVNCIDPFISYST-PPVLFVTFV-WIGYLNSTINP
MVYAFFYSWFRRAFRMIISGKIFQPDSSIIQLFSE
